# Supplementary material for: A Blood Bank Standardized Production of Human Platelet Lysate for Mesenchymal Stromal Cell Expansion: Proteomic Characterization and Biological Effects
Source: Front Cell Dev Biol. 2021 May 14;9:650490. doi: 10.3389/fcell.2021.650490 (PMC8160451; doi:10.3389/fcell.2021.650490)
Supplement: Supplementary file 3 [file Table_3.xlsx]

## Sheet: supplemental table X
Supplementary Table 3. Significant Identified proteins in hPL1c and hPL4c by proteomic nLC-MS/MS analysis based on Peaks X+ platform (p<0.05; FDR<1%; at least 1 unique and significant peptide) Protein present only in hPL4c were highlighted in yellow, only in hPL1c in orange and in both hPL1c and hPL4c in blue. The normalized area calculated over all unique and significant peptides for each protei…
Sample Identification	Accession (UNIPROT)	Description	Gene name	Avg. Mass	-10lgP	#Peptides	#Unique	Coverage (%)	AVG AREA hPL1c ABC	AVG AREA hPL4c ABC	AVG AREA TOT	#Spec HPL1c ABC	#Spec HPL 4c ABC
BOTH Hpl1c &Hpl4c	P02787|TRFE_HUMAN	Serotransferrin	TF	77064	751.9	82	82	89	3.55307e+09	3.48553e+09	3519300000	5264	5627
BOTH Hpl1c &Hpl4c	P01876|IGHA1_HUMAN	Immunoglobulin heavy constant alpha 1	IGHA1	37655	576.13	25	15	83	1553600000	1.42487e+09	1.48923e+09	3246	3198
BOTH Hpl1c &Hpl4c	P00738|HPT_HUMAN	Haptoglobin	HP	45205	618.34	40	25	75	1.47937e+09	1336100000	1.40773e+09	2862	3138
BOTH Hpl1c &Hpl4c	P02671|FIBA_HUMAN	Fibrinogen alpha chain	FGA	94973	647.09	49	49	57	1270200000	1.14993e+09	1.21007e+09	2117	2256
BOTH Hpl1c &Hpl4c	P02647|APOA1_HUMAN	Apolipoprotein A-I	APOA1	30778	551.66	39	39	80	1.01296e+09	781290000	8.97127e+08	1177	1090
BOTH Hpl1c &Hpl4c	P02675|FIBB_HUMAN	Fibrinogen beta chain	FGB	55928	632.72	43	43	78	6.79997e+08	6.78803e+08	679400000	1815	1898
BOTH Hpl1c &Hpl4c	P02774|VTDB_HUMAN	Vitamin D-binding protein	GC	52964	609.92	40	40	88	5.17423e+08	5.33823e+08	5.25623e+08	1223	1241
BOTH Hpl1c &Hpl4c	P01023|A2MG_HUMAN	Alpha-2-macroglobulin	A2M	163290	616.95	62	59	48	5.14713e+08	5.16543e+08	5.15628e+08	1247	1408
BOTH Hpl1c &Hpl4c	P01024|CO3_HUMAN	Complement C3	C3	187147	633.78	82	82	50	369380000	3.75713e+08	3.72547e+08	1397	1502
BOTH Hpl1c &Hpl4c	P00747|PLMN_HUMAN	Plasminogen	PLG	90569	625.01	48	48	64	351530000	3.38803e+08	3.45167e+08	1424	1469
BOTH Hpl1c &Hpl4c	P04217|A1BG_HUMAN	Alpha-1B-glycoprotein	A1BG	54254	524.79	26	26	65	371920000	3.26427e+08	3.49173e+08	754	697
BOTH Hpl1c &Hpl4c	P02768|ALBU_HUMAN	Serum albumin	ALB	69367	603.49	63	63	79	197410000	3.16861e+08	2.57135e+08	802	1078
BOTH Hpl1c &Hpl4c	P02679|FIBG_HUMAN	Fibrinogen gamma chain	FGG	51512	509.38	25	25	57	2.81423e+08	3.01587e+08	291505000	760	935
BOTH Hpl1c &Hpl4c	P02765|FETUA_HUMAN	Alpha-2-HS-glycoprotein	AHSG	39325	488.12	17	17	54	335840000	2.93657e+08	3.14748e+08	816	761
BOTH Hpl1c &Hpl4c	P02751|FINC_HUMAN	Fibronectin	FN1	262622	708.96	80	80	44	3.06557e+08	280710000	2.93633e+08	1550	1475
BOTH Hpl1c &Hpl4c	P00734|THRB_HUMAN	Prothrombin	F2	70037	541.74	30	30	55	3.18933e+08	2.73427e+08	296180000	998	960
BOTH Hpl1c &Hpl4c	P01009|A1AT_HUMAN	Alpha-1-antitrypsin	SERPINA1	46737	467.91	23	23	42	287280000	2.64153e+08	2.75717e+08	575	503
BOTH Hpl1c &Hpl4c	P01042|KNG1_HUMAN	Kininogen-1	KNG1	71957	539.26	33	33	54	2.73427e+08	2.31673e+08	252550000	812	799
BOTH Hpl1c &Hpl4c	P02652|APOA2_HUMAN	Apolipoprotein A-II	APOA2	11175	402.21	10	10	74	2.77267e+08	2.14458e+08	2.45862e+08	353	254
BOTH Hpl1c &Hpl4c	P08603|CFAH_HUMAN	Complement factor H	CFH	139096	649.96	72	62	68	2.06497e+08	2.00283e+08	203390000	1262	1291
BOTH Hpl1c &Hpl4c	P02790|HEMO_HUMAN	Hemopexin	HPX	51676	517.35	22	22	50	212510000	1.70797e+08	1.91653e+08	521	537
BOTH Hpl1c &Hpl4c	P25311|ZA2G_HUMAN	Zinc-alpha-2-glycoprotein	AZGP1	34259	458.7	24	24	62	1.82127e+08	1.67093e+08	174610000	680	607
BOTH Hpl1c &Hpl4c	P69905|HBA_HUMAN	Hemoglobin subunit alpha	HBA1	15258	366.81	9	9	66	185430000	1.67043e+08	1.76237e+08	372	403
BOTH Hpl1c &Hpl4c	P02656|APOC3_HUMAN	Apolipoprotein C-III	APOC3	10852	334.95	6	6	59	1.61927e+08	1.58157e+08	1.60042e+08	412	428
BOTH Hpl1c &Hpl4c	P06727|APOA4_HUMAN	Apolipoprotein A-IV	APOA4	45399	506.05	43	43	71	1.77983e+08	152440000	1.65212e+08	641	637
BOTH Hpl1c &Hpl4c	P00751|CFAB_HUMAN	Complement factor B	CFB	85533	531.17	35	35	51	1.52377e+08	1.43453e+08	147915000	638	657
BOTH Hpl1c &Hpl4c	P02763|A1AG1_HUMAN	Alpha-1-acid glycoprotein 1	ORM1	23512	319.5	11	6	39	1.91073e+08	1.42136e+08	1.66605e+08	201	281
BOTH Hpl1c &Hpl4c	P00450|CERU_HUMAN	Ceruloplasmin	CP	122205	553.21	39	39	48	1.82967e+08	138564000	1.60765e+08	648	593
BOTH Hpl1c &Hpl4c	P02749|APOH_HUMAN	Beta-2-glycoprotein 1	APOH	38298	518.27	25	25	71	1.58307e+08	131619000	1.44963e+08	618	606
BOTH Hpl1c &Hpl4c	Q14624|ITIH4_HUMAN	Inter-alpha-trypsin inhibitor heavy chain H4	ITIH4	103357	528.56	39	39	46	143780000	1.21975e+08	1.32877e+08	505	541
BOTH Hpl1c &Hpl4c	P10909|CLUS_HUMAN	Clusterin	CLU	52495	465.69	21	21	38	1.20003e+08	118710000	1.19357e+08	559	600
BOTH Hpl1c &Hpl4c	P04196|HRG_HUMAN	Histidine-rich glycoprotein	HRG	59578	438.36	23	23	43	95654000	9.65727e+07	9.61133e+07	523	536
BOTH Hpl1c &Hpl4c	P05090|APOD_HUMAN	Apolipoprotein D	APOD	21276	362.54	9	9	41	8.74767e+07	96477000	9.19768e+07	263	295
BOTH Hpl1c &Hpl4c	P21333|FLNA_HUMAN	Filamin-A	FLNA	280737	598.73	74	71	36	3.93553e+07	9.50063e+07	6.71808e+07	583	865
BOTH Hpl1c &Hpl4c	P04114|APOB_HUMAN	Apolipoprotein B-100	APOB	515611	594.63	75	75	17	94703000	9.37853e+07	9.42442e+07	758	798
BOTH Hpl1c &Hpl4c	P01008|ANT3_HUMAN	Antithrombin-III	SERPINC1	52602	450.45	20	20	61	88848000	88880000	88864000	367	350
BOTH Hpl1c &Hpl4c	P01871|IGHM_HUMAN	Immunoglobulin heavy constant mu	IGHM	49440	547.93	34	8	64	88259000	8.55683e+07	8.69137e+07	1031	977
BOTH Hpl1c &Hpl4c	P04004|VTNC_HUMAN	Vitronectin	VTN	54306	385.49	16	16	30	83664000	73977000	78820500	372	363
BOTH Hpl1c &Hpl4c	Q9Y490|TLN1_HUMAN	Talin-1	TLN1	269765	621.98	80	71	44	3.97007e+07	73551000	5.66258e+07	602	928
BOTH Hpl1c &Hpl4c	P68871|HBB_HUMAN	Hemoglobin subunit beta	HBB	15998	401.04	14	9	86	7.62867e+07	7.18523e+07	74069500	386	380
BOTH Hpl1c &Hpl4c	O43866|CD5L_HUMAN	CD5 antigen-like	CD5L	38088	443.66	18	18	74	72644000	70403000	71523500	330	325
BOTH Hpl1c &Hpl4c	P06396|GELS_HUMAN	Gelsolin	GSN	85697	498.88	37	37	64	57829000	67559000	62694000	346	374
BOTH Hpl1c &Hpl4c	P19823|ITIH2_HUMAN	Inter-alpha-trypsin inhibitor heavy chain H2	ITIH2	106463	462.52	29	29	30	59158000	5.82653e+07	5.87117e+07	397	438
BOTH Hpl1c &Hpl4c	P04003|C4BPA_HUMAN	C4b-binding protein alpha chain	C4BPA	67033	419	26	26	48	4.58673e+07	5.44577e+07	50162500	360	385
BOTH Hpl1c &Hpl4c	P02760|AMBP_HUMAN	Protein AMBP	AMBP	39000	391.78	19	19	50	6.49897e+07	5.17807e+07	5.83852e+07	287	263
BOTH Hpl1c &Hpl4c	P02649|APOE_HUMAN	Apolipoprotein E	APOE	36154	429.51	20	20	59	5.17107e+07	4.99757e+07	5.08432e+07	351	306
BOTH Hpl1c &Hpl4c	P02753|RET4_HUMAN	Retinol-binding protein 4	RBP4	23010	422.16	15	15	79	5.85833e+07	48141000	5.33622e+07	309	268
BOTH Hpl1c &Hpl4c	P02775|CXCL7_HUMAN	Platelet basic protein	PPBP	13894	296.19	6	6	41	29397000	47331000	38364000	135	215
BOTH Hpl1c &Hpl4c	P01877|IGHA2_HUMAN	Immunoglobulin heavy constant alpha 2	IGHA2	36591	434.3	17	1	59	4.88813e+07	4.38117e+07	46346500	1162	1011
BOTH Hpl1c &Hpl4c	P19827|ITIH1_HUMAN	Inter-alpha-trypsin inhibitor heavy chain H1	ITIH1	101389	442.18	21	21	28	3.72323e+07	40056000	3.86442e+07	257	262
BOTH Hpl1c &Hpl4c	O95445|APOM_HUMAN	Apolipoprotein M	APOM	21253	204.78	6	6	26	34564000	38381000	36472500	112	118
BOTH Hpl1c &Hpl4c	P13671|CO6_HUMAN	Complement component C6	C6	104786	471.58	29	29	41	38296000	3.82097e+07	3.82528e+07	311	341
BOTH Hpl1c &Hpl4c	P05156|CFAI_HUMAN	Complement factor I	CFI	65750	411.72	21	21	31	3.90373e+07	3.58343e+07	3.74358e+07	322	314
BOTH Hpl1c &Hpl4c	P19652|A1AG2_HUMAN	Alpha-1-acid glycoprotein 2	ORM2	23603	263.05	10	5	38	1.55729e+07	3.13008e+07	2.34368e+07	37	50
BOTH Hpl1c &Hpl4c	P07996|TSP1_HUMAN	Thrombospondin-1	THBS1	129383	481.24	26	26	24	1.72703e+07	2.91133e+07	2.31918e+07	253	377
BOTH Hpl1c &Hpl4c	P02750|A2GL_HUMAN	Leucine-rich alpha-2-glycoprotein	LRG1	38178	337.72	13	13	48	30371000	28497000	29434000	142	167
BOTH Hpl1c &Hpl4c	P10643|CO7_HUMAN	Complement component C7	C7	93518	419.89	23	23	32	29504000	27336000	28420000	312	317
BOTH Hpl1c &Hpl4c	P00736|C1R_HUMAN	Complement C1r subcomponent	C1R	80119	444.46	20	19	36	2.69513e+07	2.72863e+07	2.71188e+07	254	280
BOTH Hpl1c &Hpl4c	P00748|FA12_HUMAN	Coagulation factor XII	F12	67792	345.69	16	16	31	2.43823e+07	2.60467e+07	25214500	145	165
BOTH Hpl1c &Hpl4c	P03952|KLKB1_HUMAN	Plasma kallikrein	KLKB1	71370	452.96	28	28	46	2.95993e+07	2.52353e+07	2.74173e+07	269	251
BOTH Hpl1c &Hpl4c	P02655|APOC2_HUMAN	Apolipoprotein C-II	APOC2	11284	292.39	5	5	52	2.58777e+07	24924000	2.54008e+07	86	92
BOTH Hpl1c &Hpl4c	P09871|C1S_HUMAN	Complement C1s subcomponent	C1S	76685	403.94	17	17	31	21027000	21987000	21507000	177	160
BOTH Hpl1c &Hpl4c	P63261|ACTG_HUMAN	Actin cytoplasmic 2	ACTG1	41793	518.36	22	6	59	1.22867e+07	2.17393e+07	17013000	449	623
BOTH Hpl1c &Hpl4c	P01019|ANGT_HUMAN	Angiotensinogen	AGT	53154	248.5	4	4	8	23525000	2.16713e+07	2.25982e+07	74	77
BOTH Hpl1c &Hpl4c	P01834|IGKC_HUMAN	Immunoglobulin kappa constant	IGKC	11765	519.78	12	3	93	3.76073e+07	2.05618e+07	2.90846e+07	903	904
BOTH Hpl1c &Hpl4c	P07358|CO8B_HUMAN	Complement component C8 beta chain	C8B	67047	390.5	12	12	31	1.61057e+07	1.99537e+07	1.80297e+07	209	217
BOTH Hpl1c &Hpl4c	P43652|AFAM_HUMAN	Afamin	AFM	69069	437.88	30	30	48	1.87467e+07	19491000	1.91188e+07	207	269
BOTH Hpl1c &Hpl4c	P02748|CO9_HUMAN	Complement component C9	C9	63173	416.86	17	17	42	2.01073e+07	1.88263e+07	1.94668e+07	234	214
BOTH Hpl1c &Hpl4c	P01591|IGJ_HUMAN	Immunoglobulin J chain	JCHAIN	18099	321.71	9	9	64	22579000	1.78267e+07	2.02028e+07	151	134
BOTH Hpl1c &Hpl4c	P02654|APOC1_HUMAN	Apolipoprotein C-I	APOC1	9332	163.43	3	3	24	1.77513e+07	15988000	1.68697e+07	59	63
BOTH Hpl1c &Hpl4c	P07357|CO8A_HUMAN	Complement component C8 alpha chain	C8A	65163	409.01	17	17	39	1.45477e+07	14385000	1.44663e+07	238	251
BOTH Hpl1c &Hpl4c	P51884|LUM_HUMAN	Lumican	LUM	38429	308.18	11	11	34	1.47008e+07	1.32476e+07	13974200	119	122
BOTH Hpl1c &Hpl4c	Q96PD5|PGRP2_HUMAN	N-acetylmuramoyl-L-alanine amidase	PGLYRP2	62217	400.28	13	13	28	1.67133e+07	1.28814e+07	14797350	120	114
BOTH Hpl1c &Hpl4c	P04075|ALDOA_HUMAN	Fructose-bisphosphate aldolase A	ALDOA	39420	328.22	11	11	34	2892100	11055000	6973550	91	134
BOTH Hpl1c &Hpl4c	P02743|SAMP_HUMAN	Serum amyloid P-component	APCS	25387	262.83	6	6	42	8836300	1.10243e+07	9.93028e+06	77	85
BOTH Hpl1c &Hpl4c	Q14520|HABP2_HUMAN	Hyaluronan-binding protein 2	HABP2	62672	308.18	10	10	21	11174500	1.06189e+07	1.08967e+07	154	158
BOTH Hpl1c &Hpl4c	P07225|PROS_HUMAN	Vitamin K-dependent protein S	PROS1	75123	347.34	16	16	25	8.46163e+06	10015800	9.23872e+06	117	163
BOTH Hpl1c &Hpl4c	P35542|SAA4_HUMAN	Serum amyloid A-4 protein	SAA4	14747	242.85	6	6	42	9.57843e+06	8.76633e+06	9.17238e+06	72	81
BOTH Hpl1c &Hpl4c	P08519|APOA_HUMAN	Apolipoprotein(a)	LPA	501323	349.68	17	17	5	12736800	7.73213e+06	1.02345e+07	163	144
BOTH Hpl1c &Hpl4c	P05452|TETN_HUMAN	Tetranectin	CLEC3B	22537	250.83	7	7	33	7.10703e+06	7.41627e+06	7261650	114	128
BOTH Hpl1c &Hpl4c	P17936|IBP3_HUMAN	Insulin-like growth factor-binding protein 3	IGFBP3	31674	207.52	4	4	15	3.53177e+06	7.36347e+06	5.44762e+06	33	43
BOTH Hpl1c &Hpl4c	P0DOX5|IGG1_HUMAN	Immunoglobulin gamma-1 heavy chain		49330	349.35	9	4	27	9371900	6652090	8011995	107	122
BOTH Hpl1c &Hpl4c	P01614|KVD40_HUMAN	Immunoglobulin kappa variable 2D-40	IGKV2D-40	13310	189.06	2	1	17	8.44233e+06	6.65187e+06	7547100	32	32
BOTH Hpl1c &Hpl4c	A0A087WW87|KV240_HUMAN	Immunoglobulin kappa variable 2-40	IGKV2-40	13310	189.06	2	1	17	8.44233e+06	6.65187e+06	7547100	32	32
BOTH Hpl1c &Hpl4c	P01615|KVD28_HUMAN	Immunoglobulin kappa variable 2D-28	IGKV2D-28	12957	189.06	2	1	17	8.44233e+06	6.65187e+06	7547100	32	32
BOTH Hpl1c &Hpl4c	A0A075B6P5|KV228_HUMAN	Immunoglobulin kappa variable 2-28	IGKV2-28	12957	189.06	2	1	17	8.44233e+06	6.65187e+06	7547100	32	32
BOTH Hpl1c &Hpl4c	P01031|CO5_HUMAN	Complement C5	C5	188304	298.67	8	8	6	4.69553e+06	6.62097e+06	5658250	98	98
BOTH Hpl1c &Hpl4c	P11021|BIP_HUMAN	Endoplasmic reticulum chaperone BiP	HSPA5	72333	310.86	13	12	24	2.31711e+06	6.57443e+06	4.44577e+06	84	148
BOTH Hpl1c &Hpl4c	P01860|IGHG3_HUMAN	Immunoglobulin heavy constant gamma 3	IGHG3	41287	307.94	10	4	26	6.53013e+06	6.40263e+06	6.46638e+06	140	156
BOTH Hpl1c &Hpl4c	P30101|PDIA3_HUMAN	Protein disulfide-isomerase A3	PDIA3	56782	315.26	15	15	36	3.00607e+06	6.17557e+06	4.59082e+06	98	135
BOTH Hpl1c &Hpl4c	P05160|F13B_HUMAN	Coagulation factor XIII B chain	F13B	75511	330.97	9	9	17	10558300	6.06497e+06	8.31163e+06	88	103
BOTH Hpl1c &Hpl4c	P07737|PROF1_HUMAN	Profilin-1	PFN1	15054	310.66	10	10	73	2949960	5.96267e+06	4.45631e+06	77	109
BOTH Hpl1c &Hpl4c	P01619|KV320_HUMAN	Immunoglobulin kappa variable 3-20	IGKV3-20	12557	167.12	4	2	47	5725200	5.74633e+06	5.73577e+06	17	34
BOTH Hpl1c &Hpl4c	Q16610|ECM1_HUMAN	Extracellular matrix protein 1	ECM1	60674	345.27	14	14	35	6.11497e+06	5.73473e+06	5924850	114	97
BOTH Hpl1c &Hpl4c	P35579|MYH9_HUMAN	Myosin-9	MYH9	226530	329.05	13	13	9	2.32697e+06	5.70113e+06	4014050	78	140
BOTH Hpl1c &Hpl4c	P18206|VINC_HUMAN	Vinculin	VCL	123799	346.51	15	15	16	2119600	5669200	3894400	71	115
BOTH Hpl1c &Hpl4c	P00742|FA10_HUMAN	Coagulation factor X	F10	54732	233.9	6	6	16	4.07383e+06	5.66633e+06	4.87008e+06	50	66
BOTH Hpl1c &Hpl4c	P08697|A2AP_HUMAN	Alpha-2-antiplasmin	SERPINF2	54566	300.59	7	7	16	5493000	5.63447e+06	5.56373e+06	106	94
BOTH Hpl1c &Hpl4c	Q06033|ITIH3_HUMAN	Inter-alpha-trypsin inhibitor heavy chain H3	ITIH3	99849	284.72	10	10	16	5160900	5341200	5251050	60	80
BOTH Hpl1c &Hpl4c	P61224|RAP1B_HUMAN	Ras-related protein Rap-1b	RAP1B	20825	200.72	4	4	21	3.00633e+06	5.28277e+06	4144550	36	47
BOTH Hpl1c &Hpl4c	P02776|PLF4_HUMAN	Platelet factor 4	PF4	10845	289.25	5	3	37	4041600	5.28263e+06	4.66212e+06	85	138
BOTH Hpl1c &Hpl4c	P00488|F13A_HUMAN	Coagulation factor XIII A chain	F13A1	83267	279.94	10	10	16	2.80262e+06	5.18833e+06	3995475	71	78
BOTH Hpl1c &Hpl4c	P04406|G3P_HUMAN	Glyceraldehyde-3-phosphate dehydrogenase	GAPDH	36053	263.98	7	7	28	2134300	5.15347e+06	3.64388e+06	56	97
BOTH Hpl1c &Hpl4c	Q12805|FBLN3_HUMAN	EGF-containing fibulin-like extracellular matrix protein 1	EFEMP1	54641	310.87	10	10	29	4128600	5.10097e+06	4.61478e+06	110	121
BOTH Hpl1c &Hpl4c	P00740|FA9_HUMAN	Coagulation factor IX	F9	51778	249.38	4	4	8	2.91117e+06	5.03053e+06	3970850	82	80
BOTH Hpl1c &Hpl4c	P00739|HPTR_HUMAN	Haptoglobin-related protein	HPR	39030	461.25	21	6	53	5.14497e+06	4.91725e+06	5031110	622	720
BOTH Hpl1c &Hpl4c	P49908|SEPP1_HUMAN	Selenoprotein P	SELENOP	43174	229.96	6	6	16	3220200	4.80197e+06	4.01108e+06	50	48
BOTH Hpl1c &Hpl4c	Q9UQP3|TENN_HUMAN	Tenascin-N	TNN	144034	58.93	1	1	2	789500	4335355	2.56243e+06	7	7
BOTH Hpl1c &Hpl4c	P02747|C1QC_HUMAN	Complement C1q subcomponent subunit C	C1QC	25774	149.05	2	2	9	3515200	4.31483e+06	3.91502e+06	34	50
BOTH Hpl1c &Hpl4c	P27169|PON1_HUMAN	Serum paraoxonase/arylesterase 1	PON1	39731	288.25	7	7	23	4.06933e+06	4.20353e+06	4.13643e+06	62	64
BOTH Hpl1c &Hpl4c	P19105|ML12A_HUMAN	Myosin regulatory light chain 12A	MYL12A	19794	86.67	1	1	6	1517850	4181550	2849700	7	10
BOTH Hpl1c &Hpl4c	O14950|ML12B_HUMAN	Myosin regulatory light chain 12B	MYL12B	19779	86.67	1	1	6	1517850	4181550	2849700	7	10
BOTH Hpl1c &Hpl4c	O75882|ATRN_HUMAN	Attractin	ATRN	158536	296.92	10	10	8	3.19487e+06	4.01103e+06	3602950	87	102
BOTH Hpl1c &Hpl4c	P36955|PEDF_HUMAN	Pigment epithelium-derived factor	SERPINF1	46312	302.59	9	9	24	3.03847e+06	3.97097e+06	3.50472e+06	70	77
BOTH Hpl1c &Hpl4c	O14791|APOL1_HUMAN	Apolipoprotein L1	APOL1	43974	231.07	5	5	17	4.70793e+06	3.83723e+06	4.27258e+06	76	71
BOTH Hpl1c &Hpl4c	P05155|IC1_HUMAN	Plasma protease C1 inhibitor	SERPING1	55154	109.45	3	3	7	3226850	3649100	3437975	6	7
BOTH Hpl1c &Hpl4c	P01859|IGHG2_HUMAN	Immunoglobulin heavy constant gamma 2	IGHG2	35901	296.53	9	3	36	4833450	3.56923e+06	4.20134e+06	123	153
BOTH Hpl1c &Hpl4c	O00151|PDLI1_HUMAN	PDZ and LIM domain protein 1	PDLIM1	36072	329.77	12	12	50	1.35157e+06	3.55437e+06	2.45297e+06	61	120
BOTH Hpl1c &Hpl4c	P27918|PROP_HUMAN	Properdin	CFP	51276	306.02	9	9	23	3.03627e+06	3.55237e+06	3.29432e+06	69	70
BOTH Hpl1c &Hpl4c	P23142|FBLN1_HUMAN	Fibulin-1	FBLN1	77214	280.96	9	9	18	3.79113e+06	3.52337e+06	3657250	77	79
BOTH Hpl1c &Hpl4c	P62937|PPIA_HUMAN	Peptidyl-prolyl cis-trans isomerase A	PPIA	18012	188.23	4	3	38	1435270	3443300	2439285	27	36
BOTH Hpl1c &Hpl4c	P07360|CO8G_HUMAN	Complement component C8 gamma chain	C8G	22277	263.78	4	4	23	4.00807e+06	3416300	3.71218e+06	53	53
BOTH Hpl1c &Hpl4c	P63104|1433Z_HUMAN	14-3-3 protein zeta/delta	YWHAZ	27745	243.4	7	6	21	1.37117e+06	3.37927e+06	2.37522e+06	65	74
BOTH Hpl1c &Hpl4c	Q6UWE0|LRSM1_HUMAN	E3 ubiquitin-protein ligase LRSAM1	LRSAM1	83594	62.63	1	1	2	0	3351890	1675945	2	7
BOTH Hpl1c &Hpl4c	P80748|LV321_HUMAN	Immunoglobulin lambda variable 3-21	IGLV3-21	12446	201.78	3	3	49	3520100	3349200	3434650	50	37
BOTH Hpl1c &Hpl4c	P0DOX3|IGD_HUMAN	Immunoglobulin delta heavy chain		56224	267.23	5	1	17	3903350	3.29683e+06	3.60009e+06	43	62
BOTH Hpl1c &Hpl4c	P36980|FHR2_HUMAN	Complement factor H-related protein 2	CFHR2	30651	273.3	7	3	23	3.18733e+06	3.23723e+06	3.21228e+06	101	104
BOTH Hpl1c &Hpl4c	P01624|KV315_HUMAN	Immunoglobulin kappa variable 3-15	IGKV3-15	12496	157.73	3	2	32	3096400	3.15427e+06	3.12533e+06	28	36
BOTH Hpl1c &Hpl4c	P0DJI8|SAA1_HUMAN	Serum amyloid A-1 protein	SAA1	13532	259.36	6	3	57	2673200	3.12153e+06	2.89737e+06	37	59
BOTH Hpl1c &Hpl4c	P20851|C4BPB_HUMAN	C4b-binding protein beta chain	C4BPB	28357	225.1	5	5	24	3879200	3082600	3480900	41	53
BOTH Hpl1c &Hpl4c	P01011|AACT_HUMAN	Alpha-1-antichymotrypsin	SERPINA3	47651	240.24	9	9	18	2.38523e+06	3012600	2.69892e+06	37	49
BOTH Hpl1c &Hpl4c	P06681|CO2_HUMAN	Complement C2	C2	83268	266.84	7	7	14	2.19613e+06	2.90683e+06	2.55148e+06	55	49
BOTH Hpl1c &Hpl4c	Q14766|LTBP1_HUMAN	Latent-transforming growth factor beta-binding protein 1	LTBP1	186795	286.26	10	10	7	907873	2.82917e+06	1868520	42	84
BOTH Hpl1c &Hpl4c	P67936|TPM4_HUMAN	Tropomyosin alpha-4 chain	TPM4	28522	244.75	6	4	23	1381830	2.81393e+06	2.09788e+06	33	83
BOTH Hpl1c &Hpl4c	P35858|ALS_HUMAN	Insulin-like growth factor-binding protein complex acid labile subunit	IGFALS	66035	251.46	6	6	13	3049100	2.79477e+06	2.92193e+06	47	41
BOTH Hpl1c &Hpl4c	P23528|COF1_HUMAN	Cofilin-1	CFL1	18502	146.92	2	2	15	743877	2.69673e+06	1720305	20	24
BOTH Hpl1c &Hpl4c	Q562R1|ACTBL_HUMAN	Beta-actin-like protein 2	ACTBL2	42003	291.93	7	2	19	0	2671650	1335825	102	153
BOTH Hpl1c &Hpl4c	Q03591|FHR1_HUMAN	Complement factor H-related protein 1	CFHR1	37651	365.62	11	1	45	2498600	2545800	2522200	166	166
BOTH Hpl1c &Hpl4c	P01714|LV319_HUMAN	Immunoglobulin lambda variable 3-19	IGLV3-19	12042	107.53	1	1	8	2.60917e+06	2.45413e+06	2531650	18	16
BOTH Hpl1c &Hpl4c	P49747|COMP_HUMAN	Cartilage oligomeric matrix protein	COMP	82861	285.97	10	9	19	1.99086e+06	2.40197e+06	2.19641e+06	51	57
BOTH Hpl1c &Hpl4c	Q92954|PRG4_HUMAN	Proteoglycan 4	PRG4	151060	201.19	4	4	4	1722500	2375500	2049000	37	41
BOTH Hpl1c &Hpl4c	P04275|VWF_HUMAN	von Willebrand factor	VWF	309262	381.13	16	16	10	966170	2196100	1581135	60	101
BOTH Hpl1c &Hpl4c	P06753|TPM3_HUMAN	Tropomyosin alpha-3 chain	TPM3	32950	199.79	4	2	14	492854	2171800	1.33233e+06	24	56
BOTH Hpl1c &Hpl4c	P14151|LYAM1_HUMAN	L-selectin	SELL	42187	198.4	4	4	9	2108600	2061800	2085200	46	44
BOTH Hpl1c &Hpl4c	P01344|IGF2_HUMAN	Insulin-like growth factor II	IGF2	20140	129.15	2	2	6	1.63556e+06	1981300	1.80843e+06	19	25
BOTH Hpl1c &Hpl4c	Q15942|ZYX_HUMAN	Zyxin	ZYX	61277	319.62	10	10	32	2.30083e+06	1937000	2.11892e+06	97	88
BOTH Hpl1c &Hpl4c	P26927|HGFL_HUMAN	Hepatocyte growth factor-like protein	MST1	80320	233.48	10	10	18	1135130	1.89633e+06	1.51573e+06	48	53
BOTH Hpl1c &Hpl4c	P14618|KPYM_HUMAN	Pyruvate kinase PKM	PKM	57937	217.24	3	3	11	1155610	1892500	1524055	25	29
BOTH Hpl1c &Hpl4c	P15169|CBPN_HUMAN	Carboxypeptidase N catalytic chain	CPN1	52286	115.21	3	3	6	1275150	1.88677e+06	1.58096e+06	8	14
BOTH Hpl1c &Hpl4c	P60174|TPIS_HUMAN	Triosephosphate isomerase	TPI1	30791	231.67	6	6	23	717093	1.79123e+06	1.25416e+06	43	56
BOTH Hpl1c &Hpl4c	Q08380|LG3BP_HUMAN	Galectin-3-binding protein	LGALS3BP	65331	299.67	6	6	18	2.67953e+06	1.73281e+06	2.20617e+06	47	20
BOTH Hpl1c &Hpl4c	P08571|CD14_HUMAN	Monocyte differentiation antigen CD14	CD14	40076	205.02	3	3	16	1479850	1.71767e+06	1.59876e+06	30	35
BOTH Hpl1c &Hpl4c	Q9H299|SH3L3_HUMAN	SH3 domain-binding glutamic acid-rich-like protein 3	SH3BGRL3	10438	210.58	4	4	78	1.61395e+06	1.65581e+06	1634880	31	26
BOTH Hpl1c &Hpl4c	P07359|GP1BA_HUMAN	Platelet glycoprotein Ib alpha chain	GP1BA	71540	185.64	4	4	7	1002200	1.58787e+06	1.29503e+06	25	31
BOTH Hpl1c &Hpl4c	P0CF74|IGLC6_HUMAN	Immunoglobulin lambda constant 6	IGLC6	11277	349.35	5	1	58	1.58612e+06	1582150	1.58413e+06	390	348
BOTH Hpl1c &Hpl4c	Q96IY4|CBPB2_HUMAN	Carboxypeptidase B2	CPB2	48424	146.25	2	2	10	888853	1581400	1.23513e+06	9	17
BOTH Hpl1c &Hpl4c	A0M8Q6|IGLC7_HUMAN	Immunoglobulin lambda constant 7	IGLC7	11254	323.23	6	3	63	1.58543e+06	1.57483e+06	1.58013e+06	334	290
BOTH Hpl1c &Hpl4c	P09486|SPRC_HUMAN	SPARC	SPARC	34632	182.15	4	4	23	1019630	1542750	1281190	18	18
BOTH Hpl1c &Hpl4c	Q9H4B7|TBB1_HUMAN	Tubulin beta-1 chain	TUBB1	50327	193.45	5	5	18	535007	1.52237e+06	1.02869e+06	23	33
BOTH Hpl1c &Hpl4c	Q92496|FHR4_HUMAN	Complement factor H-related protein 4	CFHR4	65351	184.77	5	3	11	1255750	1518400	1387075	38	45
BOTH Hpl1c &Hpl4c	O95810|CAVN2_HUMAN	Caveolae-associated protein 2	CAVIN2	47173	178.15	4	4	11	1.02253e+06	1.48847e+06	1255500	18	22
BOTH Hpl1c &Hpl4c	P12814|ACTN1_HUMAN	Alpha-actinin-1	ACTN1	103058	292.27	11	8	16	1.25078e+06	1467550	1.35917e+06	51	117
BOTH Hpl1c &Hpl4c	P68133|ACTS_HUMAN	Actin alpha skeletal muscle	ACTA1	42051	470.01	15	3	31	411285	1.43842e+06	924851	391	541
BOTH Hpl1c &Hpl4c	P0DOX2|IGA2_HUMAN	Immunoglobulin alpha-2 heavy chain		48935	440.8	19	3	54	1.10683e+06	1351750	1.22929e+06	1139	994
BOTH Hpl1c &Hpl4c	P04070|PROC_HUMAN	Vitamin K-dependent protein C	PROC	52071	195.6	4	4	10	890273	1.33057e+06	1110420	32	42
BOTH Hpl1c &Hpl4c	P02042|HBD_HUMAN	Hemoglobin subunit delta	HBD	16055	310.01	12	7	80	1.18942e+06	1.32789e+06	1.25866e+06	217	181
BOTH Hpl1c &Hpl4c	P05106|ITB3_HUMAN	Integrin beta-3	ITGB3	87058	234.84	5	5	12	2866600	1304000	2085300	66	56
BOTH Hpl1c &Hpl4c	P22792|CPN2_HUMAN	Carboxypeptidase N subunit 2	CPN2	60557	220.18	5	5	11	1.23182e+06	1.28106e+06	1256440	32	31
BOTH Hpl1c &Hpl4c	Q9NZP8|C1RL_HUMAN	Complement C1r subcomponent-like protein	C1RL	53498	194.55	3	2	7	1.43261e+06	1267020	1.34981e+06	18	16
BOTH Hpl1c &Hpl4c	Q15485|FCN2_HUMAN	Ficolin-2	FCN2	34001	141.55	1	1	4	1051110	1234810	1142960	11	12
ONLY in Hpl4c	P11226|MBL2_HUMAN	Mannose-binding protein C	MBL2	26144	77.22	1	1	5	0	1173700	586850	0	1
BOTH Hpl1c &Hpl4c	P12259|FA5_HUMAN	Coagulation factor V	F5	251701	215.36	3	3	2	988807	1172900	1.08085e+06	31	36
BOTH Hpl1c &Hpl4c	Q04756|HGFA_HUMAN	Hepatocyte growth factor activator	HGFAC	70682	200.09	7	7	14	984123	1.15197e+06	1068045	44	51
BOTH Hpl1c &Hpl4c	P07437|TBB5_HUMAN	Tubulin beta chain	TUBB	49671	226.75	6	2	19	554193	1.14718e+06	850685	29	32
BOTH Hpl1c &Hpl4c	Q9ULV4|COR1C_HUMAN	Coronin-1C	CORO1C	53249	224.58	7	7	19	225555	1.11446e+06	670006	8	30
BOTH Hpl1c &Hpl4c	P35527|K1C9_HUMAN	Keratin type I cytoskeletal 9	KRT9	62064	210.26	3	3	13	207900	1092250	650075	20	44
BOTH Hpl1c &Hpl4c	P24844|MYL9_HUMAN	Myosin regulatory light polypeptide 9	MYL9	19827	72.42	1	1	6	423505	1086650	755078	5	10
BOTH Hpl1c &Hpl4c	P0DOX7|IGK_HUMAN	Immunoglobulin kappa light chain		23379	518.96	14	4	63	960033	1.0286e+06	994315	831	858
BOTH Hpl1c &Hpl4c	P06733|ENOA_HUMAN	Alpha-enolase	ENO1	47169	217.33	5	4	15	407745	1.00684e+06	707291	18	32
BOTH Hpl1c &Hpl4c	P16070|CD44_HUMAN	CD44 antigen	CD44	81538	180.8	3	3	4	938633	1002550	970592	22	23
BOTH Hpl1c &Hpl4c	Q01518|CAP1_HUMAN	Adenylyl cyclase-associated protein 1	CAP1	51902	169.58	3	3	11	187792	964993	576393	11	23
BOTH Hpl1c &Hpl4c	P11142|HSP7C_HUMAN	Heat shock cognate 71 kDa protein	HSPA8	70898	232.53	7	5	12	401307	947083	674195	28	50
BOTH Hpl1c &Hpl4c	Q14315|FLNC_HUMAN	Filamin-C	FLNC	291020	184.91	3	1	1	427497	925860	676678	15	23
BOTH Hpl1c &Hpl4c	P10720|PF4V_HUMAN	Platelet factor 4 variant	PF4V1	11553	237.27	3	1	38	113575	892920	503248	34	92
BOTH Hpl1c &Hpl4c	A0A075B6I0|LV861_HUMAN	Immunoglobulin lambda variable 8-61	IGLV8-61	12814	115.58	2	2	20	1.06141e+06	835685	948549	6	3
BOTH Hpl1c &Hpl4c	P04040|CATA_HUMAN	Catalase	CAT	59756	250.29	5	5	11	367517	834380	600948	36	37
BOTH Hpl1c &Hpl4c	P02766|TTHY_HUMAN	Transthyretin	TTR	15887	235.13	4	4	41	1.38382e+06	828160	1.10599e+06	35	23
BOTH Hpl1c &Hpl4c	P06310|KV230_HUMAN	Immunoglobulin kappa variable 2-30	IGKV2-30	13185	139.97	3	1	38	537280	821633	679457	13	18
BOTH Hpl1c &Hpl4c	P16109|LYAM3_HUMAN	P-selectin	SELP	90834	202.63	6	6	13	355504	817320	586412	11	36
BOTH Hpl1c &Hpl4c	P60953|CDC42_HUMAN	Cell division control protein 42 homolog	CDC42	21259	115.01	2	2	16	384590	814497	599543	20	27
BOTH Hpl1c &Hpl4c	P49913|CAMP_HUMAN	Cathelicidin antimicrobial peptide	CAMP	19301	133.6	3	3	19	700453	789237	744845	25	25
BOTH Hpl1c &Hpl4c	P48740|MASP1_HUMAN	Mannan-binding lectin serine protease 1	MASP1	79247	174.31	4	4	9	734460	784137	759298	20	23
BOTH Hpl1c &Hpl4c	A0A075B6J9|LV218_HUMAN	Immunoglobulin lambda variable 2-18	IGLV2-18	12412	135.41	2	2	29	447705	782263	614984	14	21
BOTH Hpl1c &Hpl4c	P33151|CADH5_HUMAN	Cadherin-5	CDH5	87528	206.01	3	3	4	863427	782020	822723	29	28
BOTH Hpl1c &Hpl4c	P04264|K2C1_HUMAN	Keratin type II cytoskeletal 1	KRT1	66039	192.64	3	3	14	137029	744793	440911	17	39
BOTH Hpl1c &Hpl4c	P05019|IGF1_HUMAN	Insulin-like growth factor I	IGF1	21841	93.44	1	1	7	772437	688720	730578	12	11
BOTH Hpl1c &Hpl4c	P43251|BTD_HUMAN	Biotinidase	BTD	61133	135.4	2	2	6	554723	684970	619847	16	18
BOTH Hpl1c &Hpl4c	O75083|WDR1_HUMAN	WD repeat-containing protein 1	WDR1	66194	188.4	4	4	11	53499	668643	361071	1	14
BOTH Hpl1c &Hpl4c	P08185|CBG_HUMAN	Corticosteroid-binding globulin	SERPINA6	45141	102.03	2	2	3	466997	626987	546992	6	12
BOTH Hpl1c &Hpl4c	P68371|TBB4B_HUMAN	Tubulin beta-4B chain	TUBB4B	49831	248.12	7	1	25	313993	621243	467618	37	54
BOTH Hpl1c &Hpl4c	P08514|ITA2B_HUMAN	Integrin alpha-IIb	ITGA2B	113377	172.07	3	3	3	1435200	618397	1.0268e+06	24	16
BOTH Hpl1c &Hpl4c	Q13790|APOF_HUMAN	Apolipoprotein F	APOF	35400	156.09	3	3	22	1423740	611340	1017540	5	8
BOTH Hpl1c &Hpl4c	P02788|TRFL_HUMAN	Lactotransferrin	LTF	78182	211.41	7	7	15	377943	601967	489955	14	27
BOTH Hpl1c &Hpl4c	Q9UGM5|FETUB_HUMAN	Fetuin-B	FETUB	42055	154.55	3	3	12	2.52998e+06	599910	1.56495e+06	34	39
BOTH Hpl1c &Hpl4c	P0C0L4|CO4A_HUMAN	Complement C4-A	C4A	192784	564.85	57	2	44	137617	592605	365111	772	789
BOTH Hpl1c &Hpl4c	P04792|HSPB1_HUMAN	Heat shock protein beta-1	HSPB1	22783	167.44	3	3	18	521437	582830	552133	29	37
BOTH Hpl1c &Hpl4c	P09172|DOPO_HUMAN	Dopamine beta-hydroxylase	DBH	69065	178.71	3	3	5	544543	573580	559062	28	23
BOTH Hpl1c &Hpl4c	P54108|CRIS3_HUMAN	Cysteine-rich secretory protein 3	CRISP3	27630	168.4	3	3	14	1152280	572327	862303	20	22
BOTH Hpl1c &Hpl4c	O94919|ENDD1_HUMAN	Endonuclease domain-containing 1 protein	ENDOD1	55017	204.05	6	6	21	187798	555570	371684	11	24
BOTH Hpl1c &Hpl4c	P01700|LV147_HUMAN	Immunoglobulin lambda variable 1-47	IGLV1-47	12284	152.2	3	1	29	446970	534463	490717	29	41
BOTH Hpl1c &Hpl4c	P59666|DEF3_HUMAN	Neutrophil defensin 3	DEFA3	10245	112.66	1	1	10	1663250	529723	1.09649e+06	12	7
BOTH Hpl1c &Hpl4c	P59665|DEF1_HUMAN	Neutrophil defensin 1	DEFA1	10201	112.66	1	1	10	1663250	529723	1.09649e+06	12	7
BOTH Hpl1c &Hpl4c	P02746|C1QB_HUMAN	Complement C1q subcomponent subunit B	C1QB	26722	95.44	1	1	8	314515	514920	414718	2	6
BOTH Hpl1c &Hpl4c	Q13201|MMRN1_HUMAN	Multimerin-1	MMRN1	138110	271.71	7	7	8	16615.7	508537	262576	6	55
BOTH Hpl1c &Hpl4c	P60660|MYL6_HUMAN	Myosin light polypeptide 6	MYL6	16930	223.26	4	1	25	211246	502225	356736	23	53
ONLY in Hpl4c	P08567|PLEK_HUMAN	Pleckstrin	PLEK	40125	189.06	4	4	19	0	491670	245835	0	10
BOTH Hpl1c &Hpl4c	P01704|LV214_HUMAN	Immunoglobulin lambda variable 2-14	IGLV2-14	12597	87.39	1	1	13	447927	489887	468907	11	10
BOTH Hpl1c &Hpl4c	P01706|LV211_HUMAN	Immunoglobulin lambda variable 2-11	IGLV2-11	12644	192.8	4	3	46	1028030	480349	754190	21	17
ONLY in Hpl4c	Q13614|MTMR2_HUMAN	Myotubularin-related protein 2	MTMR2	73381	65.9	1	1	3	0	468040	234020	0	4
BOTH Hpl1c &Hpl4c	P50552|VASP_HUMAN	Vasodilator-stimulated phosphoprotein	VASP	39830	219.89	6	6	25	121102	459160	290131	22	34
BOTH Hpl1c &Hpl4c	P23083|HV102_HUMAN	Immunoglobulin heavy variable 1-2	IGHV1-2	13085	146.73	3	3	22	420103	453173	436638	18	19
BOTH Hpl1c &Hpl4c	P19971|TYPH_HUMAN	Thymidine phosphorylase	TYMP	49956	212.17	7	7	23	190280	444740	317510	16	45
BOTH Hpl1c &Hpl4c	P35908|K22E_HUMAN	Keratin type II cytoskeletal 2 epidermal	KRT2	65433	190.77	4	4	11	120130	426740	273435	5	11
BOTH Hpl1c &Hpl4c	P01703|LV140_HUMAN	Immunoglobulin lambda variable 1-40	IGLV1-40	12302	130.6	2	2	39	678790	412730	545760	11	6
ONLY in Hpl4c	P55072|TERA_HUMAN	Transitional endoplasmic reticulum ATPase	VCP	89322	56.23	1	1	2	0	389180	194590	0	3
BOTH Hpl1c &Hpl4c	P01699|LV144_HUMAN	Immunoglobulin lambda variable 1-44	IGLV1-44	12201	143.07	3	1	43	470307	386490	428398	28	39
BOTH Hpl1c &Hpl4c	P21291|CSRP1_HUMAN	Cysteine and glycine-rich protein 1	CSRP1	20567	105.76	2	2	13	0	358473	179236	6	17
BOTH Hpl1c &Hpl4c	O95497|VNN1_HUMAN	Pantetheinase	VNN1	57012	80.85	1	1	2	271397	357860	314628	12	15
BOTH Hpl1c &Hpl4c	Q99497|PARK7_HUMAN	Protein/nucleic acid deglycase DJ-1	PARK7	19891	105.77	1	1	8	51180	357100	204140	2	6
BOTH Hpl1c &Hpl4c	P47756|CAPZB_HUMAN	F-actin-capping protein subunit beta	CAPZB	31350	140.39	3	3	18	95033.3	347953	221493	8	14
BOTH Hpl1c &Hpl4c	P14625|ENPL_HUMAN	Endoplasmin	HSP90B1	92469	151.02	2	2	4	371165	341525	356345	6	13
BOTH Hpl1c &Hpl4c	P01861|IGHG4_HUMAN	Immunoglobulin heavy constant gamma 4	IGHG4	35941	263.72	7	3	33	760556	340450	550503	58	78
BOTH Hpl1c &Hpl4c	P01766|HV313_HUMAN	Immunoglobulin heavy variable 3-13	IGHV3-13	12506	127.32	2	1	19	152975	335385	244180	9	13
ONLY in Hpl4c	P07384|CAN1_HUMAN	Calpain-1 catalytic subunit	CAPN1	81890	60.66	1	1	1	0	331983	165992	0	6
BOTH Hpl1c &Hpl4c	Q14697|GANAB_HUMAN	Neutral alpha-glucosidase AB	GANAB	106874	67.13	1	1	2	71740	331690	201715	2	13
BOTH Hpl1c &Hpl4c	P0DOY3|IGLC3_HUMAN	Immunoglobulin lambda constant 3	IGLC3	11266	449.57	12	1	96	80688.1	327670	204179	917	856
BOTH Hpl1c &Hpl4c	Q9HCN6|GPVI_HUMAN	Platelet glycoprotein VI	GP6	36866	145.29	3	3	11	356933	327303	342118	19	18
ONLY in Hpl4c	A0A0A0MS15|HV349_HUMAN	Immunoglobulin heavy variable 3-49	IGHV3-49	13056	114.91	2	1	15	0	326340	163170	0	8
BOTH Hpl1c &Hpl4c	P04180|LCAT_HUMAN	Phosphatidylcholine-sterol acyltransferase	LCAT	49578	155.09	4	4	17	544660	314920	429790	16	13
BOTH Hpl1c &Hpl4c	P01701|LV151_HUMAN	Immunoglobulin lambda variable 1-51	IGLV1-51	12249	109.24	1	1	14	51445	303475	177460	6	7
BOTH Hpl1c &Hpl4c	P09972|ALDOC_HUMAN	Fructose-bisphosphate aldolase C	ALDOC	39456	158.62	2	2	7	148903	299233	224068	10	17
BOTH Hpl1c &Hpl4c	Q9UIB8|SLAF5_HUMAN	SLAM family member 5	CD84	38782	148.72	1	1	6	283390	297163	290277	17	16
ONLY in Hpl4c	P30041|PRDX6_HUMAN	Peroxiredoxin-6	PRDX6	25035	110.29	1	1	9	0	273690	136845	0	3
BOTH Hpl1c &Hpl4c	Q9BR76|COR1B_HUMAN	Coronin-1B	CORO1B	54235	127.31	2	2	5	96102	270173	183138	1	11
BOTH Hpl1c &Hpl4c	P09104|ENOG_HUMAN	Gamma-enolase	ENO2	47269	147.2	2	1	8	106760	265555	186158	9	14
BOTH Hpl1c &Hpl4c	P55290|CAD13_HUMAN	Cadherin-13	CDH13	78287	124.05	2	2	4	305680	265347	285513	17	18
BOTH Hpl1c &Hpl4c	A0A0C4DH25|KVD20_HUMAN	Immunoglobulin kappa variable 3D-20	IGKV3D-20	12515	134.2	3	1	28	0	262410	131205	8	12
BOTH Hpl1c &Hpl4c	O15143|ARC1B_HUMAN	Actin-related protein 2/3 complex subunit 1B	ARPC1B	40950	102.97	1	1	3	137582	252630	195106	8	14
BOTH Hpl1c &Hpl4c	P00491|PNPH_HUMAN	Purine nucleoside phosphorylase	PNP	32118	137.2	1	1	5	154415	252466	203441	17	13
BOTH Hpl1c &Hpl4c	O14672|ADA10_HUMAN	Disintegrin and metalloproteinase domain-containing protein 10	ADAM10	84142	200.28	4	4	5	219500	246400	232950	20	25
BOTH Hpl1c &Hpl4c	P15814|IGLL1_HUMAN	Immunoglobulin lambda-like polypeptide 1	IGLL1	22963	111.43	1	1	7	215096	246190	230643	7	5
BOTH Hpl1c &Hpl4c	A0A075B6K4|LV310_HUMAN	Immunoglobulin lambda variable 3-10	IGLV3-10	12441	183.98	5	4	23	166980	241410	204195	19	29
BOTH Hpl1c &Hpl4c	P62942|FKB1A_HUMAN	Peptidyl-prolyl cis-trans isomerase FKBP1A	FKBP1A	11951	65.7	1	1	12	124606	241307	182956	3	7
BOTH Hpl1c &Hpl4c	O00299|CLIC1_HUMAN	Chloride intracellular channel protein 1	CLIC1	26923	129.06	3	3	22	159410	236825	198118	3	11
BOTH Hpl1c &Hpl4c	P61158|ARP3_HUMAN	Actin-related protein 3	ACTR3	47371	134.26	2	2	8	135155	234380	184768	3	7
BOTH Hpl1c &Hpl4c	Q02985|FHR3_HUMAN	Complement factor H-related protein 3	CFHR3	37323	249.58	7	1	19	260133	232627	246380	68	74
BOTH Hpl1c &Hpl4c	Q86UX7|URP2_HUMAN	Fermitin family homolog 3	FERMT3	75953	136.8	2	2	6	75179.5	225165	150172	5	13
BOTH Hpl1c &Hpl4c	Q13418|ILK_HUMAN	Integrin-linked protein kinase	ILK	51419	146.16	3	3	6	38453.5	221875	130164	6	10
BOTH Hpl1c &Hpl4c	Q9NQ79|CRAC1_HUMAN	Cartilage acidic protein 1	CRTAC1	71421	115.71	1	1	2	687970	212710	450340	4	5
ONLY in Hpl4c	P48426|PI42A_HUMAN	Phosphatidylinositol 5-phosphate 4-kinase type-2 alpha	PIP4K2A	46225	112.25	2	2	6	0	212077	106038	0	25
BOTH Hpl1c &Hpl4c	P01593|KVD33_HUMAN	Immunoglobulin kappa variable 1D-33	IGKV1D-33	12848	65.73	1	1	14	340580	205630	273105	7	7
BOTH Hpl1c &Hpl4c	P01594|KV133_HUMAN	Immunoglobulin kappa variable 1-33	IGKV1-33	12848	65.73	1	1	14	340580	205630	273105	7	7
BOTH Hpl1c &Hpl4c	Q9BUN1|MENT_HUMAN	Protein MENT	MENT	36769	80.13	1	1	4	86587.7	204490	145539	6	5
BOTH Hpl1c &Hpl4c	P27797|CALR_HUMAN	Calreticulin	CALR	48142	80.89	1	1	2	49725	193200	121462	5	7
BOTH Hpl1c &Hpl4c	P0DMV8|HS71A_HUMAN	Heat shock 70 kDa protein 1A	HSPA1A	70052	191.84	4	2	8	0	192540	96270	4	23
BOTH Hpl1c &Hpl4c	P0DMV9|HS71B_HUMAN	Heat shock 70 kDa protein 1B	HSPA1B	70052	191.84	4	2	8	0	192540	96270	4	23
ONLY in Hpl4c	P26038|MOES_HUMAN	Moesin	MSN	67820	128.9	2	2	3	0	185990	92995	0	8
BOTH Hpl1c &Hpl4c	O95866|G6B_HUMAN	Megakaryocyte and platelet inhibitory receptor G6b	MPIG6B	26163	70.98	1	1	5	109638	185877	147758	5	11
ONLY in Hpl4c	Q15084|PDIA6_HUMAN	Protein disulfide-isomerase A6	PDIA6	48121	158.13	3	3	9	0	174736	87368.2	0	10
ONLY in Hpl4c	P05546|HEP2_HUMAN	Heparin cofactor 2	SERPIND1	57071	92.02	1	1	1	0	165734	82867	0	5
ONLY in Hpl4c	P31146|COR1A_HUMAN	Coronin-1A	CORO1A	51026	159.68	5	5	9	0	164948	82474	0	12
BOTH Hpl1c &Hpl4c	P01718|LV327_HUMAN	Immunoglobulin lambda variable 3-27	IGLV3-27	12165	112.4	1	1	9	389780	159036	274408	12	4
BOTH Hpl1c &Hpl4c	P43121|MUC18_HUMAN	Cell surface glycoprotein MUC18	MCAM	71608	180.83	3	3	5	12760	158507	85633.3	9	16
BOTH Hpl1c &Hpl4c	Q9H0U4|RAB1B_HUMAN	Ras-related protein Rab-1B	RAB1B	22171	95.43	1	1	8	149670	154485	152078	6	10
BOTH Hpl1c &Hpl4c	Q92928|RAB1C_HUMAN	Putative Ras-related protein Rab-1C	RAB1C	22017	95.43	1	1	8	149670	154485	152078	6	10
BOTH Hpl1c &Hpl4c	Q9H4G4|GAPR1_HUMAN	Golgi-associated plant pathogenesis-related protein 1	GLIPR2	17218	129.01	2	2	17	137323	150163	143743	14	19
BOTH Hpl1c &Hpl4c	P05362|ICAM1_HUMAN	Intercellular adhesion molecule 1	ICAM1	57825	116.34	1	1	3	159720	146850	153285	6	16
BOTH Hpl1c &Hpl4c	P62328|TYB4_HUMAN	Thymosin beta-4	TMSB4X	5053	114.45	1	1	27	117328	145930	131629	15	16
BOTH Hpl1c &Hpl4c	P0DJI9|SAA2_HUMAN	Serum amyloid A-2 protein	SAA2	13527	175.16	4	1	36	229600	139100	184350	20	24
BOTH Hpl1c &Hpl4c	P04433|KV311_HUMAN	Immunoglobulin kappa variable 3-11	IGKV3-11	12575	167.52	3	1	40	168905	135960	152432	20	29
BOTH Hpl1c &Hpl4c	P68363|TBA1B_HUMAN	Tubulin alpha-1B chain	TUBA1B	50152	137.45	3	1	10	143011	132720	137866	6	8
BOTH Hpl1c &Hpl4c	Q71U36|TBA1A_HUMAN	Tubulin alpha-1A chain	TUBA1A	50136	137.45	3	1	10	143011	132720	137866	6	8
BOTH Hpl1c &Hpl4c	Q9BQE3|TBA1C_HUMAN	Tubulin alpha-1C chain	TUBA1C	49895	137.45	3	1	10	143011	132720	137866	6	8
ONLY in Hpl4c	Q16181|SEPT7_HUMAN	Septin-7	SEPT7	50680	55.33	1	1	2	0	131260	65630	0	2
BOTH Hpl1c &Hpl4c	P06312|KV401_HUMAN	Immunoglobulin kappa variable 4-1	IGKV4-1	13380	69.57	1	1	7	101490	125078	113284	1	6
BOTH Hpl1c &Hpl4c	Q6EMK4|VASN_HUMAN	Vasorin	VASN	71713	112.39	1	1	1	114698	119073	116886	5	9
BOTH Hpl1c &Hpl4c	O75636|FCN3_HUMAN	Ficolin-3	FCN3	32903	225.95	5	5	18	65300.7	118439	91870	23	14
BOTH Hpl1c &Hpl4c	P37802|TAGL2_HUMAN	Transgelin-2	TAGLN2	22391	185.87	5	5	38	161750	110852	136301	5	6
BOTH Hpl1c &Hpl4c	P00558|PGK1_HUMAN	Phosphoglycerate kinase 1	PGK1	44615	211.23	5	4	22	0	109950	54975	16	32
BOTH Hpl1c &Hpl4c	P01782|HV309_HUMAN	Immunoglobulin heavy variable 3-9	IGHV3-9	12945	153.19	2	1	19	34158	107040	70599	9	14
BOTH Hpl1c &Hpl4c	P0C0L5|CO4B_HUMAN	Complement C4-B	C4B	192750	563.96	58	3	45	30158	105148	67653	771	786
ONLY in Hpl4c	P00918|CAH2_HUMAN	Carbonic anhydrase 2	CA2	29246	80.38	1	1	7	0	103915	51957.5	0	9
ONLY in Hpl4c	A0A075B6H9|LV469_HUMAN	Immunoglobulin lambda variable 4-69	IGLV4-69	12773	61.2	1	1	14	0	103180	51589.8	0	2
BOTH Hpl1c &Hpl4c	A0A0C4DH29|HV103_HUMAN	Immunoglobulin heavy variable 1-3	IGHV1-3	13008	121.13	2	2	26	129660	102163	115912	5	3
BOTH Hpl1c &Hpl4c	A0A0B4J1V0|HV315_HUMAN	Immunoglobulin heavy variable 3-15	IGHV3-15	12926	204.74	5	2	30	114963	100270	107617	33	49
ONLY in Hpl4c	Q0ZGT2|NEXN_HUMAN	Nexilin	NEXN	80658	130.99	2	2	4	0	98683.7	49341.8	0	8
BOTH Hpl1c &Hpl4c	A0A0C4DH72|KV106_HUMAN	Immunoglobulin kappa variable 1-6	IGKV1-6	12697	122.91	2	2	26	36980.5	92998.3	64989.4	7	11
BOTH Hpl1c &Hpl4c	A0A0C4DH24|KV621_HUMAN	Immunoglobulin kappa variable 6-21	IGKV6-21	12430	119.3	2	1	29	342170	90680	216425	6	5
ONLY in Hpl4c	Q13642|FHL1_HUMAN	Four and a half LIM domains protein 1	FHL1	36263	56.17	1	1	4	0	88486	44243	0	3
ONLY in Hpl4c	Q99784|NOE1_HUMAN	Noelin	OLFM1	55343	97.89	1	1	3	0	84364	42182	0	3
ONLY in Hpl4c	P00338|LDHA_HUMAN	L-lactate dehydrogenase A chain	LDHA	36689	106.87	2	2	6	0	81253.3	40626.7	0	6
BOTH Hpl1c &Hpl4c	Q05682|CALD1_HUMAN	Caldesmon	CALD1	93231	104.34	1	1	3	36291	77029	56660	1	4
BOTH Hpl1c &Hpl4c	Q9BXR6|FHR5_HUMAN	Complement factor H-related protein 5	CFHR5	64420	164.19	2	1	5	0	76356.5	38178.2	28	23
ONLY in Hpl4c	O75116|ROCK2_HUMAN	Rho-associated protein kinase 2	ROCK2	160899	140.28	2	2	2	0	75605.3	37802.7	0	10
BOTH Hpl1c &Hpl4c	Q6UXB8|PI16_HUMAN	Peptidase inhibitor 16	PI16	49471	150.1	3	3	10	183406	74298.7	128852	6	9
ONLY in Hpl4c	O14786|NRP1_HUMAN	Neuropilin-1	NRP1	103134	86.84	1	1	2	0	70850.5	35425.2	0	2
ONLY in Hpl4c	P29401|TKT_HUMAN	Transketolase	TKT	67878	141.66	3	3	8	0	70355	35177.5	0	7
BOTH Hpl1c &Hpl4c	Q96KN2|CNDP1_HUMAN	Beta-Ala-His dipeptidase	CNDP1	56706	91.22	1	1	2	121600	70009	95804.5	4	1
ONLY in Hpl4c	Q27J81|INF2_HUMAN	Inverted formin-2	INF2	135624	52.93	1	1	2	0	69932	34966	0	1
BOTH Hpl1c &Hpl4c	P27348|1433T_HUMAN	14-3-3 protein theta	YWHAQ	27764	138.52	3	2	16	0	68146.3	34073.2	1	15
BOTH Hpl1c &Hpl4c	P13645|K1C10_HUMAN	Keratin type I cytoskeletal 10	KRT10	58827	124.91	2	2	8	0	65770	32885	4	6
ONLY in Hpl4c	A0A075B6I4|LVX54_HUMAN	Immunoglobulin lambda variable 10-54	IGLV10-54	12395	56.6	1	1	9	0	65554	32777	0	1
BOTH Hpl1c &Hpl4c	P05556|ITB1_HUMAN	Integrin beta-1	ITGB1	88415	120.45	3	3	5	486080	62048	274064	10	2
BOTH Hpl1c &Hpl4c	O00533|NCHL1_HUMAN	Neural cell adhesion molecule L1-like protein	CHL1	135071	74.23	1	1	2	27102	61113.5	44107.8	4	5
BOTH Hpl1c &Hpl4c	Q6UX71|PXDC2_HUMAN	Plexin domain-containing protein 2	PLXDC2	59583	112.67	2	2	4	177426	59671.3	118549	12	9
BOTH Hpl1c &Hpl4c	Q9ULI3|HEG1_HUMAN	Protein HEG homolog 1	HEG1	147460	66.62	1	1	1	0	55212	27606	2	1
ONLY in Hpl4c	Q14974|IMB1_HUMAN	Importin subunit beta-1	KPNB1	97170	62.36	1	1	1	0	54284	27142	0	1
ONLY in Hpl4c	A0A0A0MT36|KVD21_HUMAN	Immunoglobulin kappa variable 6D-21	IGKV6D-21	12340	84.24	2	1	29	0	53785	26892.5	0	2
BOTH Hpl1c &Hpl4c	P98160|PGBM_HUMAN	Basement membrane-specific heparan sulfate proteoglycan core protein	HSPG2	468835	97.78	2	2	1	138705	52230	95467.5	8	2
ONLY in Hpl4c	A0A0C4DH68|KV224_HUMAN	Immunoglobulin kappa variable 2-24	IGKV2-24	13079	83.52	1	1	22	0	51643	25821.5	0	1
ONLY in Hpl4c	O75144|ICOSL_HUMAN	ICOS ligand	ICOSLG	33349	60.5	1	1	3	0	48108	24054	0	1
BOTH Hpl1c &Hpl4c	A0A0C4DH38|HV551_HUMAN	Immunoglobulin heavy variable 5-51	IGHV5-51	12675	55.04	1	1	9	67517	47446	57481.5	2	1
BOTH Hpl1c &Hpl4c	A0A0J9YXX1|HV5X1_HUMAN	Immunoglobulin heavy variable 5-10-1	IGHV5-10-1	12773	55.04	1	1	9	67517	47446	57481.5	2	1
BOTH Hpl1c &Hpl4c	P62820|RAB1A_HUMAN	Ras-related protein Rab-1A	RAB1A	22678	97.21	1	1	6	32336.5	47280.3	39808.4	2	4
BOTH Hpl1c &Hpl4c	Q99439|CNN2_HUMAN	Calponin-2	CNN2	33697	118.32	2	2	8	29723.3	42595	36159.2	7	3
BOTH Hpl1c &Hpl4c	P80108|PHLD_HUMAN	Phosphatidylinositol-glycan-specific phospholipase D	GPLD1	92336	110.49	2	2	3	48948.5	42230.5	45589.5	2	2
BOTH Hpl1c &Hpl4c	P15151|PVR_HUMAN	Poliovirus receptor	PVR	45303	146.81	2	2	11	147129	41618.5	94373.8	12	3
BOTH Hpl1c &Hpl4c	Q9Y6R7|FCGBP_HUMAN	IgGFc-binding protein	FCGBP	572021	88.86	1	1	0	43646	41021	42333.5	1	3
BOTH Hpl1c &Hpl4c	P30457|1A66_HUMAN	HLA class I histocompatibility antigen A-66 alpha chain	HLA-A	41082	67.19	1	1	3	150510	40178	95344	3	1
BOTH Hpl1c &Hpl4c	P30453|1A34_HUMAN	HLA class I histocompatibility antigen A-34 alpha chain	HLA-A	41055	67.19	1	1	3	150510	40178	95344	3	1
BOTH Hpl1c &Hpl4c	P04222|1C03_HUMAN	HLA class I histocompatibility antigen Cw-3 alpha chain	HLA-C	40861	67.19	1	1	3	150510	40178	95344	3	1
BOTH Hpl1c &Hpl4c	P18462|1A25_HUMAN	HLA class I histocompatibility antigen A-25 alpha chain	HLA-A	41218	67.19	1	1	3	150510	40178	95344	3	1
BOTH Hpl1c &Hpl4c	P30466|1B18_HUMAN	HLA class I histocompatibility antigen B-18 alpha chain	HLA-B	40275	67.19	1	1	3	150510	40178	95344	3	1
BOTH Hpl1c &Hpl4c	P30481|1B44_HUMAN	HLA class I histocompatibility antigen B-44 alpha chain	HLA-B	40481	67.19	1	1	3	150510	40178	95344	3	1
BOTH Hpl1c &Hpl4c	P30450|1A26_HUMAN	HLA class I histocompatibility antigen A-26 alpha chain	HLA-A	41062	67.19	1	1	3	150510	40178	95344	3	1
BOTH Hpl1c &Hpl4c	Q29836|1B67_HUMAN	HLA class I histocompatibility antigen B-67 alpha chain	HLA-B	40342	67.19	1	1	3	150510	40178	95344	3	1
BOTH Hpl1c &Hpl4c	P30456|1A43_HUMAN	HLA class I histocompatibility antigen A-43 alpha chain	HLA-A	41033	67.19	1	1	3	150510	40178	95344	3	1
BOTH Hpl1c &Hpl4c	P30479|1B41_HUMAN	HLA class I histocompatibility antigen B-41 alpha chain	HLA-B	40539	67.19	1	1	3	150510	40178	95344	3	1
BOTH Hpl1c &Hpl4c	Q95365|1B38_HUMAN	HLA class I histocompatibility antigen B-38 alpha chain	HLA-B	40416	67.19	1	1	3	150510	40178	95344	3	1
BOTH Hpl1c &Hpl4c	P30475|1B39_HUMAN	HLA class I histocompatibility antigen B-39 alpha chain	HLA-B	40328	67.19	1	1	3	150510	40178	95344	3	1
BOTH Hpl1c &Hpl4c	P30464|1B15_HUMAN	HLA class I histocompatibility antigen B-15 alpha chain	HLA-B	40388	67.19	1	1	3	150510	40178	95344	3	1
BOTH Hpl1c &Hpl4c	P30484|1B46_HUMAN	HLA class I histocompatibility antigen B-46 alpha chain	HLA-B	40440	67.19	1	1	3	150510	40178	95344	3	1
BOTH Hpl1c &Hpl4c	Q9UJU6|DBNL_HUMAN	Drebrin-like protein	DBNL	48207	81.97	2	2	5	18102	38076	28089	1	2
ONLY in Hpl4c	P00915|CAH1_HUMAN	Carbonic anhydrase 1	CA1	28870	87.43	1	1	5	0	34236	17118	0	1
BOTH Hpl1c &Hpl4c	P14770|GPIX_HUMAN	Platelet glycoprotein IX	GP9	19046	89.08	1	1	7	213195	30460.5	121828	17	2
BOTH Hpl1c &Hpl4c	P12955|PEPD_HUMAN	Xaa-Pro dipeptidase	PEPD	54548	65.28	1	1	2	73852.7	28583	51217.8	7	1
ONLY in Hpl4c	Q9UNS2|CSN3_HUMAN	COP9 signalosome complex subunit 3	COPS3	47873	96.77	1	1	4	0	28527.5	14263.8	0	5
BOTH Hpl1c &Hpl4c	P01033|TIMP1_HUMAN	Metalloproteinase inhibitor 1	TIMP1	23171	65.54	1	1	5	0	28469.3	14234.7	2	6
ONLY in Hpl4c	P36871|PGM1_HUMAN	Phosphoglucomutase-1	PGM1	61449	64.1	1	1	3	0	28404	14202	0	1
BOTH Hpl1c &Hpl4c	P07998|RNAS1_HUMAN	Ribonuclease pancreatic	RNASE1	17644	69.64	1	1	13	27045	27865	27455	1	1
ONLY in Hpl4c	P61769|B2MG_HUMAN	Beta-2-microglobulin	B2M	13715	77.94	1	1	8	0	26748	13374	0	1
BOTH Hpl1c &Hpl4c	P01880|IGHD_HUMAN	Immunoglobulin heavy constant delta	IGHD	42353	257.75	5	1	22	66543	24897	45720	32	45
ONLY in Hpl4c	P61006|RAB8A_HUMAN	Ras-related protein Rab-8A	RAB8A	23668	68.2	1	1	7	0	24512.5	12256.2	0	3
ONLY in Hpl4c	Q9BWP8|COL11_HUMAN	Collectin-11	COLEC11	28665	71.43	1	1	4	0	21962.7	10981.3	0	6
ONLY in Hpl4c	Q9NZN3|EHD3_HUMAN	EH domain-containing protein 3	EHD3	60887	92.51	1	1	2	0	19427.1	9713.53	0	8
BOTH Hpl1c &Hpl4c	Q9UBW5|BIN2_HUMAN	Bridging integrator 2	BIN2	61875	77.49	1	1	2	85145	17629	51387	2	2
ONLY in Hpl4c	P13667|PDIA4_HUMAN	Protein disulfide-isomerase A4	PDIA4	72933	80.41	1	1	2	0	17327.7	8663.83	0	4
ONLY in Hpl4c	P28066|PSA5_HUMAN	Proteasome subunit alpha type-5	PSMA5	26411	155.39	2	2	14	0	15489.5	7744.75	0	8
ONLY in Hpl4c	Q6XQN6|PNCB_HUMAN	Nicotinate phosphoribosyltransferase	NAPRT	57578	54.21	1	1	4	0	11973	5986.5	0	1
ONLY in Hpl4c	P30085|KCY_HUMAN	UMP-CMP kinase	CMPK1	22222	58.37	1	1	6	0	10172.4	5086.18	0	3
BOTH Hpl1c &Hpl4c	P18065|IBP2_HUMAN	Insulin-like growth factor-binding protein 2	IGFBP2	34814	56.62	1	1	4	73347	0	36673.5	1	1
BOTH Hpl1c &Hpl4c	P35443|TSP4_HUMAN	Thrombospondin-4	THBS4	105869	156.38	3	2	5	49277.7	0	24638.8	8	4
BOTH Hpl1c &Hpl4c	P52907|CAZA1_HUMAN	F-actin-capping protein subunit alpha-1	CAPZA1	32923	94.4	2	1	9	0	0	0	1	1
BOTH Hpl1c &Hpl4c	Q15691|MARE1_HUMAN	Microtubule-associated protein RP/EB family member 1	MAPRE1	29999	58.89	1	1	7	0	0	0	1	1
BOTH Hpl1c &Hpl4c	P01601|KVD16_HUMAN	Immunoglobulin kappa variable 1D-16	IGKV1D-16	12730	76.65	1	1	14	0	0	0	1	2
BOTH Hpl1c &Hpl4c	P07951|TPM2_HUMAN	Tropomyosin beta chain	TPM2	32851	146.1	3	1	13	0	0	0	5	15
BOTH Hpl1c &Hpl4c	Q9Y536|PAL4A_HUMAN	Peptidyl-prolyl cis-trans isomerase A-like 4A	PPIAL4A	18182	118.37	2	1	25	0	0	0	10	14
BOTH Hpl1c &Hpl4c	A0A0B4J1X5|HV374_HUMAN	Immunoglobulin heavy variable 3-74	IGHV3-74	12840	177.04	3	1	33	0	0	0	36	37
BOTH Hpl1c &Hpl4c	Q9Y4G6|TLN2_HUMAN	Talin-2	TLN2	271611	304.14	10	1	4	0	0	0	78	97
BOTH Hpl1c &Hpl4c	P0DOX6|IGM_HUMAN	Immunoglobulin mu heavy chain		63486	504.12	27	1	45	0	0	0	840	777
ONLY in Hpl4c	P14314|GLU2B_HUMAN	Glucosidase 2 subunit beta	PRKCSH	59426	84.11	1	1	2	0	0	0	0	1
ONLY in Hpl4c	P00746|CFAD_HUMAN	Complement factor D	CFD	27033	83.5	1	1	6	0	0	0	0	1
ONLY in Hpl4c	O76013|KRT36_HUMAN	Keratin type I cuticular Ha6	KRT36	52247	80.24	1	1	3	0	0	0	0	1
ONLY in Hpl4c	Q01459|DIAC_HUMAN	Di-N-acetylchitobiase	CTBS	43760	57.94	1	1	2	0	0	0	0	1
ONLY in Hpl4c	Q92859|NEO1_HUMAN	Neogenin	NEO1	160016	54.52	1	1	1	0	0	0	0	1
ONLY in Hpl1c	Q96P71|NECA3_HUMAN	N-terminal EF-hand calcium-binding protein 3	NECAB3	44350	55.12	1	1	3	7055500	0	3527750	3	0
ONLY in Hpl1c	P01034|CYTC_HUMAN	Cystatin-C	CST3	15799	55.95	1	1	12	339480	0	169740	1	0
ONLY in Hpl1c	P19320|VCAM1_HUMAN	Vascular cell adhesion protein 1	VCAM1	81276	58.78	1	1	4	182935	0	91467.5	3	0
ONLY in Hpl1c	Q96LY2|CC74B_HUMAN	Coiled-coil domain-containing protein 74B	CCDC74B	41826	53.29	1	1	2	77279	0	38639.5	1	0
ONLY in Hpl1c	O14639|ABLM1_HUMAN	Actin-binding LIM protein 1	ABLIM1	87688	54.94	1	1	2	0	0	0	1	0
ONLY in Hpl1c	O00592|PODXL_HUMAN	Podocalyxin	PODXL	58635	54.36	1	1	2	0	0	0	1	0
ONLY in Hpl1c	P40123|CAP2_HUMAN	Adenylyl cyclase-associated protein 2	CAP2	52824	53.36	1	1	3	0	0	0	1	0
ONLY in Hpl1c	Q6ZRS2|SRCAP_HUMAN	Helicase SRCAP	SRCAP	343555	52.38	1	1	0	0	0	0	1	0
